# Supplementary material for: Epithelial–Macrophage Crosstalk in Host Responses to Campylobacter jejuni Infection in Humans
Source: Microorganisms. 2025 Dec 10;13(12):2808. doi: 10.3390/microorganisms13122808 (PMC12735976; doi:10.3390/microorganisms13122808)
Supplement: Supplementary file 1 [file microorganisms-13-02808-s001.zip]

Archive with 1 entries (1 files):
- microorganisms-4030473-supplementary.pdf
